# Supplementary material for: Used Nasogastric Feeding Tubes from Neonates Contain Infant-Specific Bacterial Profiles
Source: Microorganisms. 2023 May 23;11(6):1365. doi: 10.3390/microorganisms11061365 (PMC10301528; doi:10.3390/microorganisms11061365)
Supplement: Supplementary file 1 [file microorganisms-11-01365-s001.zip]

Archive with 1 entries (1 files):
- microorganisms-2305635-supplementary.pdf
